# Supplementary material for: Melittin-Induced Structural Transformations in DMPG and DMPS Lipid Membranes: A Langmuir Monolayer and AFM Study
Source: Molecules. 2024 Dec 23;29(24):6064. doi: 10.3390/molecules29246064 (PMC11677270; doi:10.3390/molecules29246064)
Supplement: Supplementary file 1 [file molecules-29-06064-s001.zip]

Archive with 1 entries (1 files):
- molecules-3344334-supplementary.pdf
